# Supplementary material for: The Composition of Fatty Acids in Bee Pollen, Royal Jelly, Buckthorn Oil and Their Mixtures with Pollen Preserved for Storage
Source: Foods. 2023 Aug 23;12(17):3164. doi: 10.3390/foods12173164 (PMC10487168; doi:10.3390/foods12173164)
Supplement: Supplementary file 1 [file foods-12-03164-s001.zip]

Archive with 1 entries (1 files):
- foods-2534425-supplementary.pdf
